# Supplementary material for: Estimating the effect size of a hidden causal factor between SNPs and a continuous trait: a mediation model approach
Source: BMC Bioinformatics. 2022 Oct 13;23:420. doi: 10.1186/s12859-022-04977-4 (PMC9559019; doi:10.1186/s12859-022-04977-4)
Supplement: Supplementary file 4 — Additional file 4. An Excel table containing the simulation results for Setting 7. [file 12859_2022_4977_MOESM4_ESM.xlsx]

## Sheet: TableS3
Table S3, simulation result for Setting 7. An Excel table containing the simulation results for Setting 7.
TableS3
setting	experiment	median.rmse	mean.rmse	median.bias	mean.bias	median.outlier	mean.outlier	QI90.capture_rate	HDI90.capture_rate	QI90.type_1_error	HDI90.type_1_error
Setting7	null.SNP70	0.00225491	0.00489493	0.00043328	0.00086485	96	124	0.87	0.87	0.13	0.13
	null.SNP500	0.00351933	0.00578394	-0.0020079	-0.0015304	37	78	0.911	0.911	0.089	0.089
